# Supplementary material for: Context-Aware Medical Systems within Healthcare Environments: A Systematic Scoping Review to Identify Subdomains and Significant Medical Contexts
Source: Int J Environ Res Public Health. 2023 Jul 19;20(14):6399. doi: 10.3390/ijerph20146399 (PMC10379857; doi:10.3390/ijerph20146399)
Supplement: Supplementary file 1 [file ijerph-20-06399-s001.zip]

Archive with 1 entries (1 files):
- ijerph-2353143-supplementary.pdf
